# Supplementary material for: Design, Synthesis, Biological Evaluation, 2D-QSAR Modeling, and Molecular Docking Studies of Novel 1H-3-Indolyl Derivatives as Significant Antioxidants
Source: Int J Mol Sci. 2021 Sep 27;22(19):10396. doi: 10.3390/ijms221910396 (PMC8508798; doi:10.3390/ijms221910396)
Supplement: Supplementary file 1 [file ijms-22-10396-s001.zip]

Archive with 1 entries (1 files):
- ijms-1344493-supplementary.pdf
